# Supplementary material for: Culture-Based Wastewater Surveillance for the Detection and Monitoring of Antimicrobial Resistance in Staphylococcal Species
Source: Vet Sci. 2025 Dec 23;13(1):14. doi: 10.3390/vetsci13010014 (PMC12846668; doi:10.3390/vetsci13010014)
Supplement: Supplementary file 1 [file vetsci-13-00014-s001.zip]

Archive with 1 entries (1 files):
- vetsci-3985262-supplementary.xlsx
