# Supplementary material for: Culture-Based Wastewater Surveillance for the Detection and Monitoring of Antimicrobial Resistance in Staphylococcal Species
Source: Vet Sci. 2025 Dec 23;13(1):14. doi: 10.3390/vetsci13010014 (PMC12846668; doi:10.3390/vetsci13010014)
Supplement: Supplementary file 1 [file vetsci-13-00014-s001.zip › vetsci-3985262-supplementary.xlsx]

## Sheet: Supplementary
	Supplementary Table: Staphylococcus isolates recovered from wastewater samples collected between June 2024 and January 2025, with their antibiotic susceptibility profiles.
				Antibiotics
	Wastewater Sampling Site	Month / Year	Isolate	Cefoxitin Screen	Benzylpenicillin	Oxacillin	Clindamycin	Erythromycin	Vancomycin	Teicoplanin	Tetracycline	Tigecycline	Gentamicin	Ciprofloxacin	Moxifloxacin	Linezolid	Rifampicin	Fusidic Acid	Trimethoprim/ Sulfamethoxazole
	Community Site 1	June 2024	S. sciuri	Negative	R	S	I	S	S	S	S	S	S	S	I	S	S	R	S
	Community Site 1	June 2024	S. gallinarum	Negative	R	S	S	S	S	S	S	S	S	S	S	S	S	R	S
	Community Site 1	June 2024	S. xylosus	Negative	R	S	S	S	S	S	S	S	S	S	S	S	S	R	S
	Community Site 3	June 2024	S. sciuri	Negative	S	S	S	S	S	S	S	S	S	S	S	S	S	R	S
	Community Site 3	June 2024	S. xylosus	Negative	R	S	S	S	S	S	S	S	S	S	S	S	S	R	S
	Community Site 4	June 2024	S. gallinarum	Negative	R	S	S	S	S	S	S	S	S	S	S	S	S	R	S
	Community Site 4	June 2024	S. xylosus	Negative	R	S	S	S	S	S	S	S	S	S	S	S	S	R	S
	Community Site 5	June 2024	S. lentus	Negative	S	S	R	S	S	S	R	S	S	S	S	S	S	S	S
	Community Site 7	June 2024	S. simulans	Negative	R	S	S	S	S	S	S	S	S	S	S	S	S	S	S
	Community Site 9	June 2024	S. xylosus	Negative	R	S	S	R	S	S	R	S	S	S	S	S	S	R	S
	Hospital 2	June 2024	S. aureus	Negative	R	S	S	S	S	S	S	S	S	I	S	S	S	S	S
	Community Site 1	July 2024	S. kloosii	Positive	R	R	R	R	S	S	R	S	S	R	R	S	S	R	R
	Community Site 1	July 2024	S. cohnii	Negative	R	S	S	S	S	S	R	S	S	S	S	S	S	R	S
	Community Site 2	July 2024	S. saprophyticus	Negative	R	R	S	R	S	S	R	S	S	S	S	S	S	R	S
	Community Site 3	July 2024	S. saprophyticus	Negative	R	S	S	R	S	S	S	S	S	S	S	S	S	R	S
	Community Site 3	July 2024	S. xylosus	Negative	R	S	S	S	S	S	S	S	S	S	S	S	S	R	S
	Community Site 3	July 2024	S. saprophyticus	Negative	R	S	R	R	S	S	S	S	S	S	S	S	S	R	S
	Community Site 4	July 2024	S. saprophyticus	Negative	R	S	S	S	S	S	S	S	S	S	S	S	S	R	S
	Community Site 4	July 2024	S. cohnii	Positive	R	R	I	I	S	S	S	S	S	S	S	S	S	R	S
	Community Site 4	July 2024	S. saprophyticus	ND	R	R	S	R	S	S	R	S	S	S	S	S	S	R	S
	Community Site 6	July 2024	S. sciuri	Negative	S	S	S	S	S	S	S	S	S	S	S	S	S	R	S
	Community Site 6	July 2024	S. cohnii	Negative	R	S	S	R	S	S	S	S	S	S	S	S	S	R	S
	Community Site 6	July 2024	S. xylosus	Negative	R	S	S	S	S	S	S	S	S	S	S	S	S	R	S
	Hospital 2	July 2024	S. aureus	Negative	R	S	S	S	S	S	S	S	S	R	R	S	S	S	S
	Hospital 2	July 2024	S. aureus	Negative	R	S	S	R	S	S	S	S	S	S	S	S	S	S	S
	Community Site 1	August 2024	S. sciuri	Negative	S	S	S	S	S	S	S	S	S	S	S	S	S	R	S
	Community Site 1	August 2024	S. arlettae	Negative	R	S	S	R	S	S	S	S	S	S	S	S	S	R	R
	Community Site 2	August 2024	S. arlettae	Negative	R	S	S	R	S	S	S	S	S	S	S	S	S	R	S
	Community Site 3	August 2024	S. gallinarum	Negative	R	S	S	S	S	S	S	S	S	S	S	S	S	R	S
	Community Site 3	August 2024	S. caprae	Positive	R	R	S	R	S	S	S	S	S	S	S	S	S	R	S
	Community Site 3	August 2024	S. sciuri	Negative	S	S	S	S	S	S	S	S	S	S	I	S	S	R	S
	Community Site 3	August 2024	S. saprophyticus	Negative	R	S	S	S	S	S	S	S	S	S	S	S	S	R	S
	Community Site 3	August 2024	S. warneri	Negative	R	S	S	S	S	S	R	S	S	S	S	S	S	R	R
	Community Site 3	August 2024	S. saprophyticus	ND	R	R	S	R	S	S	S	S	S	S	S	S	S	R	S
	Community Site 3	August 2024	S. xylosus	Negative	S	S	S	S	S	S	S	S	S	S	S	S	S	S	S
	Community Site 3	August 2024	S. arlettae	Negative	R	S	S	R	S	S	R	S	S	S	S	S	S	R	S
	Community Site 6	August 2024	S. arlettae	Negative	R	S	S	R	S	S	S	S	S	S	S	S	S	R	S
	Community Site 6	August 2024	S. aureus	Positive	R	R	S	S	S	S	S	S	S	R	R	S	S	R	R
	Community Site 7	August 2024	S. saprophyticus	Negative	R	S	R	R	S	S	S	S	S	S	S	S	S	R	S
	WWTP 1	August 2024	S. saprophyticus	ND	R	R	S	S	S	S	S	S	S	S	S	S	S	R	R
	WWTP 1	August 2024	S. gallinarum	Negative	R	S	S	S	S	S	S	S	S	S	S	S	S	R	S
	WWTP 2	August 2024	S. warneri	ND	R	R	R	R	S	S	S	S	S	S	S	S	S	R	R
	Community Site 3	September 2024	S. sciuri	Negative	S	S	S	S	S	S	S	S	S	S	S	S	S	R	S
	Community Site 3	September 2024	S. gallinarum	Negative	R	S	S	S	S	S	S	S	S	S	S	S	S	R	S
	Community Site 3	September 2024	S. xylosus	Negative	R	S	S	S	S	S	S	S	S	S	S	S	S	R	S
	Community Site 3	September 2024	S. xylosus	Negative	R	S	S	R	S	S	S	S	S	S	S	S	S	R	S
	Community Site 3	September 2024	S. saprophyticus	Negative	R	S	S	R	S	S	S	S	S	S	S	S	S	R	S
	Community Site 3	September 2024	S. saprophyticus	Negative	R	S	S	S	S	S	S	S	S	S	S	S	S	R	S
	Hospital 1	September 2024	S. cohnii	Positive	R	R	R	R	S	S	S	S	S	S	S	S	R	R	S
	Hospital 1	September 2024	S. epidermidis	Positive	R	R	R	R	S	S	S	S	R	R	R	S	S	R	R
	Hospital 1	September 2024	S. epidermidis	Positive	R	R	R	R	S	S	S	S	R	R	R	S	S	R	R
	Hospital 2	September 2024	S. aureus	Negative	S	S	S	S	S	S	S	S	S	S	S	S	S	S	S
	Hospital 2	September 2024	S. epidermidis	Positive	R	R	R	R	S	S	S	S	I	R	I	S	R	R	S
	Hospital 2	September 2024	S. sciuri	Negative	S	S	S	R	S	S	S	S	S	S	S	S	S	R	S
	Hospital 2	September 2024	S. arlettae	Negative	R	S	S	R	S	S	S	S	S	S	S	S	S	R	R
	Hospital 2	September 2024	S. sciuri	Negative	S	S	I	R	S	S	R	S	S	S	S	S	R	R	S
	Hospital 2	September 2024	S. arlettae	Positive	R	R	R	R	S	S	S	S	S	R	R	S	R	S	R
	Community Site 1	October 2024	S. cohnii	Positive	R	R	R	R	S	S	R	S	S	S	S	S	S	R	S
	Community Site 4	October 2024	S. aureus	Positive	R	R	S	R	S	S	S	S	S	R	R	S	S	R	S
	Community Site 6	October 2024	S. epidermidis	Negative	R	S	S	S	S	S	S	S	S	S	S	S	S	S	R
	Community Site 8	October 2024	S. haemolyticus	Negative	R	S	S	S	S	S	R	S	S	S	S	S	S	R	R
	WWTP 1	October 2024	S. aureus	Positive	R	R	S	R	S	S	S	S	S	R	R	ND	S	R	S
	Hospital 2	October 2024	S. epidermidis	Negative	R	S	S	S	S	S	S	S	I	R	I	S	S	S	R
	Community Site 1	November 2024	S. kloosii	Positive	R	R	R	R	S	S	S	S	S	S	S	S	S	R	S
	Community Site 3	November 2024	S. sciuri	Negative	R	S	R	R	S	S	S	S	S	S	S	S	S	R	S
	Community Site 3	November 2024	S. saprophyticus	Positive	R	R	S	R	S	S	S	S	S	S	S	S	S	R	S
	Community Site 4	November 2024	S. haemolyticus	Positive	R	R	R	R	S	S	R	S	S	R	R	S	R	R	S
	Community Site 4	November 2024	S. sciuri	Negative	R	S	S	S	S	S	S	S	S	S	S	S	S	R	S
	Community Site 4	November 2024	S. cohnii	Negative	R	S	S	R	S	S	S	S	S	S	S	S	S	R	S
	Community Site 7	November 2024	S. cohnii	Negative	R	S	S	R	S	S	S	S	S	S	S	S	S	R	S
	Community Site 8	November 2024	S. saprophyticus	ND	R	R	S	S	S	S	S	S	S	S	S	S	S	R	S
	Community Site 1	December 2024	S. haemolyticus	Positive	R	R	R	R	S	S	S	S	S	I	S	S	S	S	S
	Community Site 1	December 2024	S. haemolyticus	Positive	R	R	R	R	S	S	S	S	R	I	S	S	S	S	S
	Community Site 2	December 2024	S. cohnii	Positive	R	R	S	R	S	S	S	S	S	S	S	S	S	R	S
	Community Site 2	December 2024	S. cohnii	Positive	R	R	S	R	S	S	S	S	S	S	S	S	S	R	S
	Community Site 2	December 2024	S. cohnii	Positive	R	R	S	S	S	S	S	S	S	S	S	S	S	R	S
	Community Site 4	December 2024	S. haemolyticus	Negative	S	S	S	R	S	S	S	S	S	I	S	S	S	R	S
	Community Site 5	December 2024	S. cohnii	Positive	R	R	S	R	S	S	S	S	S	S	S	S	S	R	S
	Community Site 5	December 2024	S. saprophyticus	Negative	R	S	S	S	S	S	S	S	S	S	S	S	S	R	S
	Community Site 6	December 2024	S. cohnii	Positive	R	R	S	R	S	S	S	S	S	S	S	S	S	R	S
	Community Site 7	December 2024	S. capitis	Negative	R	S	S	S	S	S	S	S	S	S	S	S	S	S	S
	Community Site 7	December 2024	S. sciuri	Positive	R	R	S	R	S	S	R	S	S	S	I	S	S	R	R
	Community Site 7	December 2024	S. epidermidis	Negative	R	S	S	S	S	S	S	S	S	S	S	S	S	S	S
	Community Site 8	December 2024	S. cohnii	Positive	R	R	S	R	S	S	S	S	S	S	S	S	S	R	S
	Community Site 9	December 2024	S. saprophyticus	Negative	R	S	S	R	S	S	S	S	S	S	S	S	S	R	S
	Hospital 2	December 2024	S. haemolyticus	Positive	R	R	S	R	S	S	S	S	S	R	I	S	S	S	R
	Community Site 1	January 2025	S. cohnii	Positive	R	R	S	R	S	S	S	S	S	S	S	S	S	R	S
	Community Site 1	January 2025	S. warneri	Positive	R	R	R	S	S	S	S	S	S	R	R	S	S	R	R
	Community Site 1	January 2025	S. haemolyticus	Positive	R	R	R	R	S	S	S	S	S	R	R	S	S	R	S
	Community Site 2	January 2025	S. cohnii	Negative	R	S	S	R	S	S	S	S	S	S	S	S	S	R	S
	Community Site 3	January 2025	S. sciuri	Negative	R	S	R	R	S	S	S	S	S	S	S	S	S	R	S
	Community Site 4	January 2025	S. saprophyticus	Negative	R	S	R	R	S	S	S	S	S	S	S	S	S	R	S
	Community Site 5	January 2025	S. sciuri	Negative	S	S	S	R	S	S	S	S	S	S	S	S	S	R	S
	Community Site 6	January 2025	S. aureus	Positive	R	R	S	S	S	S	S	S	S	S	S	S	S	S	S
	Hospital 1	January 2025	S. haemolyticus	Positive	R	R	R	R	S	S	S	S	S	R	I	S	S	R	R
	Hospital 2	January 2025	S. haemolyticus	Positive	R	R	R	R	S	S	R	ND	R	R	R	S	R	S	R
	(R = resistant, S = sensitive, I = intermediate, ND= not determined).
